# Supplementary material for: Brain Morphological and Functional Changes in Adenomyosis with Pain: A Resting State Functional Magnetic Resonance Imaging Study
Source: J Clin Med. 2022 Sep 7;11(18):5286. doi: 10.3390/jcm11185286 (PMC9504732; doi:10.3390/jcm11185286)
Supplement: Supplementary file 1 [file jcm-11-05286-s001.zip]

Archive with 1 entries (1 files):
- jcm-1881080-supplementary.pdf
